# Supplementary material for: Impacts of Invasive Plants on Native Vegetation Communities in Wetland and Stream Mitigation
Source: Biology (Basel). 2024 Apr 18;13(4):275. doi: 10.3390/biology13040275 (PMC11048567; doi:10.3390/biology13040275)
Supplement: Supplementary file 1 [file biology-13-00275-s001.zip]

Archive with 1 entries (1 files):
- biology-2937556-supplementary.pdf
